# Supplementary material for: Selenium in Action: Exploring the Biological Wonders of Hydroselenite Salts
Source: Molecules. 2025 Apr 11;30(8):1714. doi: 10.3390/molecules30081714 (PMC12029531; doi:10.3390/molecules30081714)
Supplement: Supplementary file 1 [file molecules-30-01714-s001.zip]

Archive with 1 entries (1 files):
- molecules-3318122-supplementary.pdf
